# Supplementary material for: Pharmacologically reversible zonation-dependent endothelial cell transcriptomic changes with neurodegenerative disease associations in the aged brain
Source: Nat Commun. 2020 Sep 4;11:4413. doi: 10.1038/s41467-020-18249-3 (PMC7474063; doi:10.1038/s41467-020-18249-3)
Supplement: Supplementary file 4 — Source data [file 41467_2020_18249_MOESM4_ESM.xlsx]

## Sheet: Fig2
Fig. 2d		Young				Aged
Fold change of mRNA relative to young adult group mean		Measure1	Measure2	Mean	SEM	Measure1	Measure2	Mean	SEM
	Flt1	1.00723	0.992825	1.00003	0.0072014	1.16482	1.11262	1.13872	0.0260975
	Klf6	1.01859	0.981747	1.00017	0.018423	1.17544	1.17336	1.1744	0.001042
	Lef1	0.894204	1.11831	1.00626	0.112054	0.875525	0.772927	0.824226	0.051299
	Smad7	0.963144	1.03827	1.0007	0.037561	1.41871	1.37216	1.39544	0.0232745
	Mfsd2a	0.985282	1.01494	1.00011	0.014828	0.72611	0.635348	0.680729	0.045381
	Slc2a1	0.950111	1.05251	1.00131	0.0511985	1.13506	0.680337	0.907701	0.227364
	*Each sample: merged from 3 animals and measured in duplicate.
Fig. 2e	Uncropped WB images
	*For each WB image, left lane: young adult group; right lane: aged group. Apart from anti-GAPDH, the rightmost WB image was also blotted with anti-SLC2A1, which however showed very broad band and possibly non-specific binding.

## Sheet: Fig4
Fig. 4b	Animal	Stack	Young	Aged	Aged (Exenatide-treated)
Fold change of extravasated dextran (40 kDa) relative to young adult group mean	1	1	0.793944	12.8232	7.64316
		2	0.691058	18.4816	7.58786
		3	1.0772	20.3834	7.57306
	2	1	0.7963	13.8159	7.08587
		2	1.03906	12.0025	6.26219
		3	1.23879	13.7942	7.86518
	3	1	1.24673	17.1719	7.28921
		2	1.17127	18.2385	8.63622
		3	0.945649	15.2311	7.37869
Stats		Mean	1	15.7714	7.48016
		SD	0.205264	2.90656	0.634154
		SEM	0.0684213	0.968854	0.211385
Stats (calculating the mean of each animal first)		Avg1	0.854067	17.2294	7.60136
		Avg2	1.02472	13.2042	7.07108
		Avg3	1.12122	16.8805	7.76804
		Mean	1	15.7714	7.48016
		SD	0.135279	2.23007	0.363947
		SEM	0.0781035	1.28753	0.210125
Fig. 4c	Animal	Stack	Young	Aged	Aged (Exenatide-treated)
Cortical vascular length density (107 µm per mm3)	1	1	0.964834	0.835734	0.98637
		2	0.638645	0.924425	0.94331
		3	0.710094	1.09994	0.996249
	2	1	0.901545	0.724819	0.906934
		2	0.95185	0.87197	0.865511
		3	0.868193	1.04935	0.968707
	3	1	0.960583	1.00323	0.688858
		2	1.0113	0.966757	0.774159
		3	1.49649	0.957625	0.436317
Stats		Mean	0.944838	0.937095	0.840713
		SD	0.241362	0.11431	0.183147
		SEM	0.080454	0.0381032	0.0610489
Stats (calculating the mean of each animal first)		Avg1	0.771191	0.953368	0.97531
		Avg2	0.907196	0.882048	0.913717
		Avg3	1.15613	0.97587	0.633111
		Mean	0.944838	0.937095	0.840713
		SD	0.195209	0.0489823	0.182407
		SEM	0.112704	0.0282799	0.105313

## Sheet: SuppFig7
Supp. Fig. 7b	Animal	Stack	Young	Aged	Aged (Exenatide-treated)
Fold change of extravasated dextran (40 kDa) relative to young adult group mean	1	1	1.08242	24.1318	9.73971
		2	1.13607	23.9189	7.53461
		3	0.880146	25.0064	8.9561
	2	1	0.815282	20.3623	9.58515
		2	0.953897	23.5809	13.9608
		3	0.941918	18.2102	12.3982
	3	1	1.07597	17.8475	15.1464
		2	1.2333	16.276	6.64536
		3	0.880988	15.276	8.67596
Stats		Mean	1	20.5122	10.2936
		SD	0.138591	3.74344	2.9061
		SEM	0.0461968	1.24781	0.968701
Stats (calculating the mean of each animal first)		Avg1	1.03288	24.3524	8.74347
		Avg2	0.903699	20.7178	11.9814
		Avg3	1.06342	16.4665	10.1559
		Mean	1	20.5122	10.2936
		SD	0.0847855	3.94694	1.62334
		SEM	0.0489509	2.27877	0.937235

## Sheet: SuppFig9
Supp. Fig. 9b	Young	Aged	Aged (Exenatide-treated)
IBA1+ cell density (per mm2)	121.302	162.722	137.791
	106.509	201.183	142.012
	218.935	106.509	160.613
	136.095	180.295	106.509
	129.953	189.023	133.136
	141.767	177.209	129.953
	118.139	212.65	129.953
	177.209	141.767	177.209
	118.139		189.023
			189.023
			165.395
			189.023
Mean	140.894	171.42	154.136
SD	35.6272	34.1767	28.0347
